# Supplementary material for: Compost and Phosphorus/Potassium-Solubilizing Fungus Effectively Boosted Quinoa’s Physio-Biochemical Traits, Nutrient Acquisition, Soil Microbial Community, and Yield and Quality in Normal and Calcareous Soils
Source: Plants (Basel). 2023 Aug 27;12(17):3071. doi: 10.3390/plants12173071 (PMC10489913; doi:10.3390/plants12173071)
Supplement: Supplementary file 1 [file plants-12-03071-s001.zip]

Archive with 1 entries (1 files):
- plants-2541226-supplementary.pdf
